# Supplementary material for: Serology, virulence and molecular characteristics of Vibrio parahaemolyticus isolated from seafood in Zhejiang province
Source: PLoS One. 2018 Oct 4;13(10):e0204892. doi: 10.1371/journal.pone.0204892 (PMC6171872; doi:10.1371/journal.pone.0204892)
Supplement: S2 Table — (XLSX) [file pone.0204892.s002.xlsx]

## Sheet: Sheet1
S2 Table. The information of 105 Vibrio parahaemolyticus strains.
No.	Serotype	Hemolysin Genes			Pandemic Markers		T3SS1				T3SS2α				T3SS2β				ST
		tlh	tdh	trh	GS-PCR	orf8	vscP	vopS	vscK	vscF	vopB2	vscC2	vscS2	vopT	vscC2	vopB2	vopC	vscS2
1	O1:K28	+	-	-	-	-	+	-	+	+	-	-	-	-	-	-	-	-	212
2	O1:K33	+	-	-	-	-	+	+	+	+	-	-	-	-	-	-	-	-	162
3	O1:K33	+	-	-	-	-	+	+	+	+	-	+	+	+	-	-	+	-	864
4	O1:K36	+	-	-	-	-	+	+	+	+	-	-	-	-	-	-	-	-	859
5	O1:K46	+	-	-	-	-	+	-	+	-	-	-	-	-	-	-	-	-	854
6	O1:K5	+	-	-	-	-	+	+	-	+	-	-	-	-	-	-	-	-	640
7	O1:K6	+	-	-	-	-	+	+	+	+	-	-	-	-	-	-	-	-	650
8	O1:K6	+	-	-	-	-	+	+	-	+	-	-	-	-	-	-	-	-	872
9	O2:K26	+	-	-	-	-	+	+	+	-	-	-	-	-	-	-	-	-	911
10	O2:KUT	+	-	-	-	-	+	-	+	+	-	-	-	-	-	-	-	-	338
11	O2:KUT	+	-	-	-	-	+	+	+	+	-	-	-	-	-	-	-	-	564
12	O3:K21	+	-	-	-	-	+	-	+	+	-	+	+	-	-	-	-	-	207
13	O3:K28	+	-	-	-	-	+	+	+	+	-	-	-	-	-	-	-	-	3
14	O3:K28	+	-	-	-	-	+	-	+	+	-	-	-	-	-	-	-	-	866
15	O3:K31	+	-	-	-	-	+	+	+	+	-	-	-	-	-	-	-	+	424
16	O3:K31	+	-	-	-	-	+	-	+	-	-	-	-	-	-	-	-	-	859
17	O3:K5	+	-	-	-	-	+	+	+	+	-	-	-	-	-	-	-	-	249
18	O3:K56	+	-	-	-	+	+	-	+	+	-	+	+	+	-	-	-	-	862
19	O3:K6	+	+	-	+	-	+	+	+	+	-	+	+	+	-	-	-	-	3
20	O3:K6	+	+	-	+	+	+	+	+	-	+	+	+	+	-	-	-	-	492
21	O3:K6	+	+	-	-	+	+	-	+	+	+	+	+	+	-	-	-	-	3
22	O3:K6	+	+	-	-	+	+	+	+	+	+	+	+	+	-	-	-	-	3
23	O3:KUT	+	-	-	-	-	+	+	+	+	-	-	-	-	-	-	-	-	155
24	O3:KUT	+	-	-	-	-	+	-	+	+	-	-	-	-	-	-	-	-	228
25	O3:KUT	+	-	-	-	-	+	+	+	-	-	-	-	-	-	-	-	-	765
26	O3:KUT	+	-	-	-	-	+	+	+	+	-	-	-	-	-	-	-	-	874
27	O3:KUT	+	-	-	-	-	+	+	+	+	-	-	-	-	-	-	-	-	878
28	O3:KUT	+	-	-	-	-	+	+	+	+	-	-	-	-	-	-	-	-	880
29	O3:KUT	+	-	-	-	-	+	+	+	+	-	-	-	+	-	-	-	-	897
30	O3:KUT	+	-	-	-	-	+	+	+	-	-	-	-	-	-	-	-	-	900
31	O4:K13	+	-	-	-	-	+	+	+	+	-	+	-	-	-	-	-	-	490
32	O4:K15	+	-	-	-	-	+	+	+	-	-	-	-	-	-	-	-	-	914
33	O4:K29	+	+	-	-	+	+	+	+	+	-	+	+	-	-	-	-	-	8
34	O4:K3	+	-	-	-	-	+	+	+	-	-	-	-	-	-	-	-	-	869
35	O4:K3	+	-	-	-	-	+	+	+	-	-	-	-	-	-	-	-	-	869
36	O4:K34	+	-	-	-	-	+	+	+	+	-	-	-	-	-	-	-	-	162
37	O4:K34	+	-	-	-	-	+	+	+	+	-	+	-	+	-	-	-	-	899
38	O4:K4	+	-	-	-	-	+	+	+	-	-	-	-	-	-	-	-	-	868
39	O4:K9	+	-	-	-	-	+	-	+	+	-	-	-	-	-	-	-	-	881
40	O4:KUT	+	-	-	-	-	+	-	-	+	-	-	-	-	-	-	-	-	453
41	O4:KUT	+	-	-	-	-	+	+	-	-	-	-	-	-	-	-	-	-	860
42	O4:KUT	+	-	-	-	-	+	-	-	+	-	-	-	+	-	-	-	-	861
43	O4:KUT	+	-	-	-	-	+	-	+	+	-	-	-	-	-	-	-	-	865
44	O4:KUT	+	-	-	-	-	+	+	+	+	-	-	-	-	-	-	-	-	879
45	O4:KUT	+	-	-	-	-	+	+	+	+	-	-	-	-	-	-	-	-	881
46	O4:KUT	+	-	-	-	-	+	+	+	-	-	-	-	-	-	-	-	-	882
47	O4:KUT	+	-	-	-	-	+	+	+	-	-	-	-	-	-	-	-	-	902
48	O5:K20	+	-	-	-	-	+	+	+	+	-	-	-	-	-	-	-	-	543
49	O5:K20	+	-	-	-	-	+	-	+	+	-	+	-	-	-	-	-	-	908
50	O5:K28	+	-	-	-	-	-	+	+	+	-	-	-	-	-	-	-	+	904
51	O5:KUT	+	-	-	-	-	+	+	+	-	-	-	-	-	-	-	-	-	114
52	O5:KUT	+	-	-	-	-	+	-	+	-	-	-	-	-	-	-	-	-	508
53	O5:KUT	+	-	-	-	-	+	+	-	-	-	-	-	-	-	-	-	-	675
54	O5:KUT	+	-	-	-	-	+	+	+	+	-	-	-	-	-	-	-	-	857
55	O5:KUT	+	-	-	-	-	+	+	-	+	-	-	-	-	-	-	-	-	858
56	O5:KUT	+	-	-	-	-	+	+	+	+	-	-	-	-	-	-	-	-	885
57	O5:KUT	+	-	-	-	-	+	+	+	+	-	-	-	-	-	-	-	-	885
58	O5:KUT	+	-	-	-	-	+	+	+	-	-	-	-	-	-	-	-	-	910
59	O6:K41	+	-	-	-	-	+	+	+	+	-	-	-	-	-	-	-	-	907
60	O8:K3	+	-	-	-	-	+	+	-	+	-	-	-	-	-	-	-	-	533
61	O8:KUT	+	-	-	-	-	+	-	+	+	-	-	-	-	-	-	-	-	658
62	O8:KUT	+	+	-	-	-	+	+	+	+	-	+	+	-	-	-	-	-	901
63	O11:K28	+	-	-	-	-	+	+	+	+	-	-	-	-	-	-	-	-	240
64	O11:K3	+	-	-	-	-	+	+	+	+	-	-	-	-	-	-	-	-	433
65	O11:KUT	+	-	-	-	-	+	+	+	-	-	-	-	-	-	-	+	-	347
66	OUT:K19	+	-	-	-	-	+	+	+	-	-	-	-	-	-	-	-	-	877
67	OUT:K20	+	-	-	-	-	+	+	-	+	-	-	-	-	-	-	-	-	875
68	OUT:K20	+	-	-	-	-	+	+	+	+	-	-	-	-	-	-	-	-	875
69	OUT:K24	+	+	-	+	-	+	+	+	+	-	+	+	+	-	-	-	-	3
70	OUT:K24	+	-	-	-	-	+	+	-	+	-	-	-	-	-	-	-	-	153
71	OUT:K24	+	-	-	-	-	+	+	+	+	-	-	-	-	-	-	-	-	288
72	OUT:K28	+	-	-	-	-	+	+	+	+	-	-	-	-	-	-	-	-	162
73	OUT:K28	+	-	-	-	-	+	-	+	-	-	-	-	-	-	-	-	-	288
74	OUT:K28	+	-	-	-	-	+	+	+	+	-	+	-	+	-	-	-	+	411
75	OUT:K28	+	-	-	-	-	+	-	+	+	-	-	-	-	-	-	-	-	411
76	OUT:K28	+	-	-	-	-	+	+	+	+	-	+	+	+	-	-	-	-	658
77	OUT:K28	+	-	-	-	-	+	+	-	+	-	-	-	-	-	-	-	-	855
78	OUT:K28	+	-	-	-	-	+	+	+	+	-	-	-	-	-	-	-	-	904
79	OUT:K28	+	-	-	-	-	+	+	+	+	-	-	-	-	-	-	-	-	912
80	OUT:K30	+	-	-	-	-	+	+	+	-	-	-	-	-	-	-	-	-	856
81	OUT:K33	+	+	-	-	+	+	-	+	+	+	+	+	+	-	-	-	-	864
82	OUT:K33	+	-	-	-	-	+	+	+	+	-	-	-	-	-	-	-	-	875
83	OUT:K33	+	-	-	-	-	+	+	-	+	-	-	-	+	-	-	-	-	916
84	OUT:K48	+	-	-	-	-	+	-	+	+	-	+	-	-	-	-	-	-	905
85	OUT：K52	+	-	-	-	-	+	-	+	+	-	-	-	-	-	-	-	-	281
86	OUT：K6	+	-	-	-	-	+	+	+	-	-	-	-	-	-	-	-	-	337
87	OUT：K6	+	-	-	-	-	+	+	+	-	-	-	-	-	-	-	-	-	647
88	OUT:K68	+	-	-	-	-	+	+	+	-	-	-	-	-	-	-	-	-	873
89	OUT:KUT	+	-	-	-	-	+	-	+	-	-	-	-	-	-	-	-	-	288
90	OUT:KUT	+	-	-	-	-	+	-	+	-	-	-	-	-	-	-	-	-	338
91	OUT:KUT	+	-	-	-	-	+	+	+	+	-	-	-	-	-	-	-	-	853
92	OUT:KUT	+	-	-	-	-	+	+	+	+	-	-	-	-	-	-	-	-	867
93	OUT:KUT	+	-	-	-	-	+	+	+	+	-	-	-	-	-	-	-	-	870
94	OUT:KUT	+	-	-	-	-	+	+	+	+	-	-	+	-	-	-	-	-	871
95	OUT:KUT	+	-	-	-	-	+	+	+	+	-	+	-	-	-	-	-	-	874
96	OUT:KUT	+	-	-	-	-	+	+	+	+	-	+	-	-	-	-	-	-	876
97	OUT:KUT	+	-	-	-	-	+	+	+	+	-	-	-	-	-	-	-	-	881
98	OUT:KUT	+	-	-	-	-	+	+	+	-	-	-	-	-	-	-	-	-	883
99	OUT:KUT	+	-	-	-	-	+	+	+	+	-	-	-	-	-	-	-	-	884
100	OUT:KUT	+	-	-	-	-	+	+	+	-	-	-	-	-	-	-	-	-	898
101	OUT:KUT	+	-	-	-	-	+	+	-	-	-	-	-	-	-	-	-	-	903
102	OUT:KUT	+	-	-	-	-	+	-	+	+	-	-	-	-	-	-	-	-	906
103	OUT:KUT	+	-	-	-	-	+	+	+	+	-	-	-	-	-	-	-	-	909
104	OUT:KUT	+	-	-	-	-	+	+	-	+	-	-	-	-	-	-	-	-	913
105	OUT:KUT	+	-	-	-	-	+	+	+	+	-	-	-	-	-	-	-	-	915
